# Supplementary material for: Modulation of Multiple Gene Clusters’ Expression by the PAS-LuxR Transcriptional Regulator PteF
Source: Antibiotics (Basel). 2022 Jul 24;11(8):994. doi: 10.3390/antibiotics11080994 (PMC9394381; doi:10.3390/antibiotics11080994)
Supplement: Supplementary file 1 [file antibiotics-11-00994-s001.zip]

Archive with 1 entries (1 files):
- antibiotics-1815060-supplementary.pdf
